# Supplementary material for: Left Ventricular Diastolic Dysfunction with Elevated Filling Pressures Is Associated with Embolic Stroke of Undetermined Source and Atrial Fibrillation
Source: Tomography. 2024 Oct 14;10(10):1694–705. doi: 10.3390/tomography10100124 (PMC11511054; doi:10.3390/tomography10100124)
Supplement: Supplementary file 1 [file tomography-10-00124-s001.zip]

Archive with 1 entries (1 files):
- tomography-3193135-supplementary.pdf
